# Supplementary material for: Knowledge of Self-Isolation Rules in the UK for Those Who Have Symptoms of COVID-19: A Repeated Cross-Sectional Survey Study
Source: Int J Environ Res Public Health. 2023 Jan 20;20(3):1952. doi: 10.3390/ijerph20031952 (PMC9914733; doi:10.3390/ijerph20031952)
Supplement: Supplementary file 1 [file ijerph-20-01952-s001.zip]

Archive with 1 entries (1 files):
- ijerph-1974416-supplementary.pdf
